# Supplementary material for: Enrichment of Wheat–Chia Bread with Hemp, and Buckwheat Flours and Cistus incanus L. Infusion: Impact on Chemical Composition, Polyphenols, Fatty Acids, Amino Acids, and Consumer Acceptance
Source: Molecules. 2026 Apr 3;31(7):1198. doi: 10.3390/molecules31071198 (PMC13074323; doi:10.3390/molecules31071198)
Supplement: Supplementary file 1 [file molecules-31-01198-s001.zip]

Archive with 1 entries (1 files):
- molecules-4199171-supplementary.pdf
